# Supplementary material for: A homologous or variant booster vaccine after Ad26.COV2.S immunization enhances SARS-CoV-2–specific immune responses in rhesus macaques
Source: Sci Transl Med. 2022 Mar 30;14(638):eabm4996. doi: 10.1126/scitranslmed.abm4996 (PMC9802654; doi:10.1126/scitranslmed.abm4996)
Supplement: Supplementary file 3 — Data files S1 to S6 [file scitranslmed.abm4996_data_files_s1_to_s6.zip]

Archive with 6 entries (6 files):
- scitranslmed.abm4996_data_file_s1.xlsx
- scitranslmed.abm4996_data_file_s2.xlsx
- scitranslmed.abm4996_data_file_s3.xlsx
- scitranslmed.abm4996_data_file_s4.xlsx
- scitranslmed.abm4996_data_file_s5.xlsx
- scitranslmed.abm4996_data_file_s6.xlsx
