# Supplementary material for: A homologous or variant booster vaccine after Ad26.COV2.S immunization enhances SARS-CoV-2–specific immune responses in rhesus macaques
Source: Sci Transl Med. 2022 Mar 30;14(638):eabm4996. doi: 10.1126/scitranslmed.abm4996 (PMC9802654; doi:10.1126/scitranslmed.abm4996)
Supplement: Supplementary file 3 — Data files S1 to S6 [file scitranslmed.abm4996_data_files_s1_to_s6.zip › scitranslmed.abm4996_data_file_s1.xlsx]

## Sheet: After prime
Day	0	14	28	42	56	70	84	98	112	140	168	196	224	252	280	315
15-133	60	749	1169	1363	1022	537	144	93	78	142	135	67	116	108	85	34
16-138	20	127	1145	804	499	631	372	271	141	281	104	165	124	136	117	90
16-144	23	328	701	722	634	622	328	286	196	451	405	124	200	181	119	74
BE75	20	81	705	1117	751	705	250	199	156	207	198	53	54	135	116	71
BE00	40	143	293	572	356	240	85	108	85	217	126	64	39	74	20	42
AJ08	20	79	808	830	496		1023		105	242	143	125	75
AJ49	20	252	2151	2173	1114		2066		404	542	272	210	117
00D174	20	90	52	226	116		95		51	75	53	35	38
02C069	20	142	372	464	420		59		56	183	101	68	53
99C225	20	313	1045	557	806		236		75	207	57	87	44
AJ66	20	115	254	441	438		116		51	80	76	64	22
00D277	20	234	341	310	128		74		45	58	54	37	20
04P045	20	101	1631	1120	404		251		111	505	210	118	63
99D120	20	407	1111	1229	1039		800		130	213	131	116	63
99D139	20	71	119	731	451		146		75	139	58	60	67
15-147	25	149	520	670	1675	867	288	351	331	740	425	97	104	98	65	135
16-040	20	155	536	832	1430	755	418	327	545	292	139	104	91	57	87	47
BH31	59	123	93	207	336	167	85	85	51	54	47	20	84	44	20	20
BH69	68	136	186	627	1640	707	483	210	141	90	116	56	209	98	114	59
BS32	66	80	254	520	513	327	276	234	172	203	125	55	203	112	132	87
15-119	20	20	20	24	20	20	20	20	20	20	20	20	20	20	20	20
15-129	20	24	20	20	20	20	20	20	20	20	34	20	N/A	N/A	N/A	20
15-193	24	34	20	20	20	20	20	20	31	20	25	20	20	20	20	20
16-118	20	26	20	20	20	20	20	20	20	37	20	32	20	20	20	20

## Sheet: After boost
WK0		WA/2020	B.1.1.7	B.1.351	P.1	B.1.617.1	B.1.617.2		WK2		WA/2020	B.1.1.7	B.1.351	P.1	B.1.617.1	B.1.617.2		WK4		WA/2020	B.1.1.7	B.1.351	P.1	B.1.617.1	B.1.617.2	B.1.1.529
COV030 S	15-133	34	48	25	31	20	20		COV030 S	15-133	2026	2122	323	1636	1173	2697		COV030 S	15-133	1308	1070	1668	1729	771	1068	233
	16-138	90	124	53	56	62	40			16-138	3283	1605	1492	1552	1368	1044			16-138	1215	1474	1489	1878	1137	966	1210
	16-144	74	164	40	94	142	92			16-144	15694	1743	2771	2682	2457	2394			16-144	2781	1500	1433	3577	3624	2050	464
	BE75	71	78	20	56	20	33			BE75	3339	1350	1366	1523	1191	1155			BE75	1578	1965	1341	1646	762	1018	130
	BE00	42	65	20	38	30	20			BE00	4156	498	1462	767	837	441			BE00	735	219	457	608	399	226	186
	AJ08	75	138	45	62	94	54			AJ08	4317	1291	6491	1849	2019	1440			AJ08	3633	2084	3574	1564	2139	2114	1013
	AJ49	117	163	73	130	111	50			AJ49	1093	2326	3137	3350	1725	1623			AJ49	1437	3279	766	970	2052	1684	635
	00D174	38	35	20	25	23	20			00D174	2097	3549	889	1273	1458	2178			00D174	1734	1103	527	818	783	1298	265
	02C069	53	46	45	61	40	34			02C069	1568	2237	360	1078	8379	6618			02C069	1404	1512	1063	1206	1374	1878	716
	99C225	44	52	28	61	40	40			99C225	900	819	325	957	1464	1332			99C225	1284	579	446	373	2259	1598	366
COV039 S.RSA	15-147	135	103	20	57	30	31		COV039 S.RSA	15-147	1324	1202	3157	2082	732	1074		COV039 S.RSA	15-147	2208	1195	1805	2101	616	501	593
	16-040	47	154	39	37	42	41			16-040	4437	3760	5692	2083	2053	1927			16-040	3924	2852	3120	2761	2128	1940	2310
	BH31	20	20	31	22	20	28			BH31	530	704	1576	1823	406	430			BH31	1680	261	2179	438	214	232	747
	BH69	59	56	42	45	20	31			BH69	569	376	724	1884	301	310			BH69	1296	283	2370	452	536	286	555
	BS32	87	72	36	49	47	37			BS32	2630	1262	1657	4416	693	1041			BS32	1011	767	2222	534	389	560	607
	AJ66	22	49	41	68	20	38			AJ66	2482	4223	10618	4633	3184.5	3333			AJ66	1509	2675	10157	2899	2013	2326	2916
	00D277	20	44	22	23	20	31			00D277	1854	2196	13550	4736	2805	2460			00D277	1032	751	1397	977	1023	1002	704
	04P045	63	69	23	31	42	40			04P045	2562	1102	10227	3264	1795.5	1242			04P045	2208	2958	6340	1285	1552	1860	698
	99D120	63	93	63	55	92	42			99D120	4102	3066	1148	1611	2623.5	3290			99D120	2844	7453	2425	1157	2218	4002	559
	99D139	67	58	61	60	73	40			99D139	3562	1790	4919	1546	1746	1839			99D139	1602	1827	1574	1435	1495	1098	1139
