# Supplementary material for: A homologous or variant booster vaccine after Ad26.COV2.S immunization enhances SARS-CoV-2–specific immune responses in rhesus macaques
Source: Sci Transl Med. 2022 Mar 30;14(638):eabm4996. doi: 10.1126/scitranslmed.abm4996 (PMC9802654; doi:10.1126/scitranslmed.abm4996)
Supplement: Supplementary file 3 — Data files S1 to S6 [file scitranslmed.abm4996_data_files_s1_to_s6.zip › scitranslmed.abm4996_data_file_s2.xlsx]

## Sheet: After prime
Day	0	14	28	42	56	70	84	98	112	140	168	196	224	252	280	315
15-133	25	8841.18	14436.3	19030.7	7037.55	2904.23	2599.1	1253.96	1340.26	887.106	683.075	589.685	445.812	459.569	498.112	628.289
16-138	25	1411.5	7777.09	12660.9	7726.09	3724.23	3511.86	3038.21	2429.42	1704.23	1033.05	1495.53	1186.3	1283.56	991.475	960.041
16-144	25	5644.44	5658.73	6337.67	6198.98	3406.72	2675.13	4831.82	3187.95	2201.37	1734.86	2025.07	1642.43	1911.44	1886.03	1705.81
BE75	25	536.287	16030.2	5023.33	4829.03	2972.53	2138.18	2123.31	1784.25	903.185	603.809	603.097	427.047	465.453	438.166	523.718
BE00	25	1060.76	3313.91	2661.48	2063.85	1503.25	1150.71	706.353	533.594	557.396	293.251	226.469	186.7	222.523	151.551	170.759
AJ08	25	851.088	3965.18	7880.54	5670.77		2481		2068.29	1020.64	2544.32	1544.2	1866.62
AJ49	25	7653.48	84696.7	18841.6	12891.4		2971.52		3385.09	1590.24	1699.82	958.8	781.958
00D174	25	985.338	3307.57	3286.96	3140.54		1184.1		2003.96	1851.4	1229.28	1177.6	735.067
02C069	25	4182.77	12725.5	5169.65	10055.8		1087.39		1310.61	1734.15	618.252	700.1	595.368
99C225	25	704.228	7048.25	5363.3	4995.94		1676.15		2345.37	2770.67	2181.83	1317.5	1611.94
AJ66	25	1714.86	11046.2	6713.23	5872.64		1471.29		2458.61	2263.88	1289.49	1074.8	841.395
00D277	25	7788.16	5441.98	2495.83	2489.05		792.298		1441.34	1088.17	972.841	804.6	660.924
04P045	25	3241.75	16296	15648	13805.1		3566.78		4126.64	4269.69	3220.94	2695.2	2235.35
99D120	35.0692	1250.78	17626	11491.5	9923.92		2838.95		4285.95	1840.21	2081.2	2044.6	1468.38
99D139	25	736.999	5179.03	5011.62	5119.34		2188.27		2829.14	1388.75	1935.08	1753.5	1876.87
15-147	25	1545.32	4796.25	4466.81	3587.76	5030.6	2322.7	2013.61	2248.29	1757.77	863.344	1313.1	764.626	1175	1501.52	1608.35
16-040	25	2956.58	6875.96	7505.09	5077.19	5722.87	3723.62	3107.16	3782.73	2952.95	1257.87	1514	1082.77	1355.61	1368.59	1858.53
BH31	25	1185.36	2824.5	3290.22	2778.19	1843.45	1529.09	775.798	540.611	249.931	131.152	121.569	90.1997	97.185	107.897	132.751
BH69	25	101.056	2493.85	10795.4	7483.75	8314.16	3582.91	2655.46	2336.59	1491.78	779.334	545.645	260.009	401.686	239.71	188.945
BS32	25	821.91	6321.78	6242.93	3164.56	2585.11	1701.52	1184.9	1303.03	963.66	470.959	306.578	316.714	865.499	454.117	538.217
15-119	25	25	25	25	25	25	25	25	25	25	25	25	25	25	25	25
15-129	25	25	25	25	25	25	25	25	25	25	25	N/A	25	25	25	25
15-193	25	25	25	25	25	25	25	25	25	25	25	25	25	25	25	25
16-118	25	25	25	25	25	25	25	25	25	25	25	25	25	25	25	25

## Sheet: After boost
wk0	WT	UK	RSA	KP	DL		wk2	WT	UK	RSA	KP	DL		wk4	WT	UK	RSA	KP	DL	Omicron
15-133	628.289	446.394	242.891	142.563	314.249		15-133	85185	76261.1	35599	13267.8	28245		15-133	20143.4	24210.7	9880.91	5465.82	16430.7	3827.1
16-138	960.041	658.026	616.221	409.796	662.678		16-138	27187	16826.4	16215.8	5830.3	13315.2		16-138	11744.9	10450.6	6274.71	3614.07	5370.32	2036.77
16-144	1705.81	1253.31	977.727	1084.77	1600.95		16-144	33246.1	28990.2	23003.8	9913.58	14860.2		16-144	14555.9	10055.3	9504.69	4464.06	7589.14	2170.28
BE75	523.718	326.508	167.258	179.774	343.485		BE75	36250.6	25698.9	23101.2	6714.52	15050.8		BE75	17773.9	15731.1	8695.53	6127.63	7318.65	3007.44
BE00	170.759	115.675	88.4053	88.888	123.952		BE00	10269	9844.99	6307.88	2736.33	5081.9		BE00	4744.48	5105.27	3157.91	1694.42	2263.39	1332.17
AJ08	1866.62	1272.9	1137.09	1131.24	1475.12		AJ08	76268.1	25161.1	25423.3	10758.2	19664.4		AJ08	40877.5	57557	33854.6	13863.2	14731.1	2042.69
AJ49	781.958	493.999	491.275	218.57	530.476		AJ49	105845	74286.8	35887.9	12379.1	22131.9		AJ49	32588	33758.6	27119.7	8317.35	13827.9	7177.13
00D174	735.067	245.03	608.18	121.005	1078.71		00D174	60103.2	37707.2	25387.2	15441	25412		00D174	18729.2	17239.4	14314.1	5836.47	10445.1	3340.42
02C069	595.368	320.338	359.336	189.947	351.928		02C069	328762	247390	281611	29832.8	128132		02C069	23117.5	24274.7	21866.6	12196.4	15499.3	2864.64
99C225	1611.94	789.916	516.544	389.696	1124.82		99C225	45643.7	25817.7	16191.4	7328.09	17456.1		99C225	21439.5	12998.2	7870.36	7118.65	13113.3	1490.88
15-147	1608.35	946.593	991.26	521.34	1333.69		15-147	94899.6	54498.3	52514	38591.5	118799		15-147	12543.4	10290.5	8404.08	15135.3	23207.1	4131.98
16-040	1858.53	1230.01	1168.86	808.932	1504.09		16-040	89210.4	127989	63027.6	41061.2	91316.5		16-040	40784.8	45357.9	24282	14963.7	27696.6	4311.76
BH31	132.751	89.9297	83.1529	67.5131	92.4066		BH31	14661.5	12057.7	12817.6	7419.89	13283.3		BH31	7249.92	7240.44	5827.11	2963.31	4375.92	1512.19
BH69	188.945	123.917	94.7209	80.5572	139.756		BH69	11916.5	11597.4	8033.9	3995.7	9271.96		BH69	6292.4	4854.98	4098.37	4931.66	7196.39	1437.85
BS32	538.217	296.607	186.366	132.221	252.761		BS32	46227.1	48411.2	41973.9	8045.22	25797.1		BS32	9945.31	6666.33	6893.26	7584.3	14340.3	5245.93
AJ66	841.395	514.248	654.638	307.287	512.582		AJ66	205590	205564	331353	44238.5	865807		AJ66	33107.6	25562.1	30883	60476.1	153647	38680.6
00D277	660.924	343.394	393.181	249.21	378.016		00D277	110920	114957	86022.2	50238.8	173275		00D277	15835.8	12257.1	10237.3	23183.8	24920.7	7440.4
04P045	2235.35	1187.12	1974.24	994.24	1716.46		04P045	43367.4	42582.7	35863.1	32659.7	39403.2		04P045	19029	13756.8	10740.4	14924.1	21930.3	4983.94
99D120	1468.38	1097.18	1105.88	802.328	1539.68		99D120	57513.3	62200.9	51850.1	35623.5	87677.9		99D120	21139.7	20187.3	14666.5	19970.8	36161.2	5729.9
99D139	1876.87	929.037	1095.82	696.393	1123.05		99D139	32247.5	24075.5	20213.4	15726.8	27106.7		99D139	12422.8	10698.4	9116.83	11224.3	21711.4	4229.25
