# Supplementary material for: A homologous or variant booster vaccine after Ad26.COV2.S immunization enhances SARS-CoV-2–specific immune responses in rhesus macaques
Source: Sci Transl Med. 2022 Mar 30;14(638):eabm4996. doi: 10.1126/scitranslmed.abm4996 (PMC9802654; doi:10.1126/scitranslmed.abm4996)
Supplement: Supplementary file 3 — Data files S1 to S6 [file scitranslmed.abm4996_data_files_s1_to_s6.zip › scitranslmed.abm4996_data_file_s3.xlsx]

## Sheet:  Memory B after prime
Days	0	7	14	28	42	56	70	84	112	140	168	196	230	315
AJ08	0.004	0.004	0.00962	0.0372	0.02	0.0334		0.0144	0.0232	0.0105			0.0121
AJ49	0.004	0.004	0.472	0.0931	0.12	0.0767		0.0142	0.0286	0.004			0.0295
00D174	0.004	0.00522	0.00972	0.00714	0.00754	0.0115		0.00449	0.00631	0.00394			0.0049
02C069	0.004	0.004	0.0615	0.0338	0.0326	0.0363		0.0112	0.0164	0.00385			0.00461
99C225	0.004	0.004	0.132	0.0811	0.0545	0.0195		0.0249	0.0113	0.00399			0.0118
15-133	0.004	0.004	0.205	0.176	0.154	0.0895	0.0774	0.0308	0.0584	0.0312	0.0261	0.0665	0.0201	0.0103
16-138	0.004	0.004	0.00362	0.0277	0.043	0.0349	0.0191	0.0135	0.0107	0.0112	0.00308	0.0158	0.00637	0.00569
16-144	0.004	0.00343	0.0612	0.0563	0.0294	0.0246	0.0281	0.004	0.0264	0.00559	0.0144	0.0116	0.02	0.004
BE75	0.004	0.004	0.0374	0.085	0.159	0.0557	0.0412	0.0306	0.0382	0.0925	0.0325	0.0464	0.00986	0.00914
BE00	0.004	0.00254	0.0394	0.0348	0.0507	0.00787	0.0348	0.0241	0.00598	0.0169	0.004	0.0157	0.00934	0.0239
Days	0	7	14	28	42	56	70	84	112	140	168	196	230	315
AJ66	0.004	0.00887	0.109	0.219	0.0888	0.0963		0.0468	0.0446	0.0415			0.0325
00D277	0.004	0.004	0.0638	0.017	0.00449	0.0172		0.004	0.0108	0.004			0.00575
04P045	0.004	0.004	0.0813	0.129	0.159	0.0407		0.0903	0.0306	0.0123			0.0187
99D120	0.004	0.004	0.0638	0.138	0.175	0.112		0.0864	0.0528	0.0263			0.0154
99D139	0.004	0.0115	0.0133	0.0194	0.0477	0.02		0.00679	0.0096	0.004			0.004
15-147	0.004	0.004	0.0408	0.0887	0.0642	0.015	0.0657	0.022	0.0284	0.03	0.00785	0.00565	0.0148	0.00391
16-040	0.004	0.004	0.0889	0.114	0.0483	0.04	0.0304	0.0473	0.0395	0.00599	0.004	0.0098	0.00484	0.0326
BH31	0.004	0.004	0.119	0.0864	0.0877	0.004	0.0763	0.0439	0.0281	0.004	0.0197	0.004	0.0275	0.0479
BH69	0.00504	0.00657	0.0186	0.0251	0.0456	0.0343	0.042	0.0407	0.02	0.014	0.0103	0.0218	0.0175	0.0331
BS32	0.00204	0.004	0.0159	0.0263	0.0321	0.027	0.0334	0.0166	0.025	0.0117	0.024	0.014	0.004	0.00932
Days	0	7	14	28	42	56	70	84	112	140	168	196	224	315
15-119	0.004	0.004	0.004	0.00547	0.004	0.004	0.004	0.004	0.004	0.004	0.004	0.00291	0.004	0.004
15-129	0.004	0.004	0.004	0.004	0.004	0.004	0.004	0.004	0.004	0.004	0.004	0.00479	0.004	0.004
15-193	0.004	0.00181	0.004	0.004	0.004	0.004	0.004	0.004	0.004	0.004	0.00362	0.004	0.004	0.004
16-118	0.004	0.004	0.004	0.004	0.004	0.004	0.00506	0.00396	0.004	0.004	0.004	0.004	0.004	0.004

## Sheet: Memory B after boost
Week	Wk0			Wk1			Wk2			Wk4
	WA/2020	B.1.351		WA/2020	B.1.351		WA/2020	B.1.351		WA/2020	B.1.351
15-133	0.0103	0.004		0.144	0.0137		0.293	0.0764		0.173	0.095
16-138	0.00569	0.0064		0.0355	0.00444		0.0645	0.0193		0.0551	0.0103
16-144	0.004	0.0142		0.038	0.0507		0.004	0.0184		0.0178	0.0357
BE75	0.00914	0.00922		0.0543	0.0217		0.0307	0.0307		0.145	0.0528
BE00	0.0239	0.004		0.1	0.0637		0.221	0.0858		0.0663	0.0663
AJ08	0.0121	0.004		0.004	0.004		0.0916	0.0102		0.12	0.0156
AJ49	0.0295	0.004		0.15	0.004		0.185	0.0232		0.0268	0.004
00D174	0.0049	0.00898		0.00724	0.00965		0.0214	0.00972		0.0343	0.0206
02C069	0.00461	0.00506		0.168	0.0216		0.191	0.00733		0.0977	0.0293
99C225	0.0118	0.0133		0.0148	0.037		0.0362	0.0362		0.046	0.046
	WA/2020	B.1.351		WA/2020	B.1.351		WA/2020	B.1.351		WA/2020	B.1.351
15-147	0.00391	0.00652		0.0341	0.0114		0.0956	0.041		0.156	0.122
16-040	0.0326	0.004		0.255	0.00728		0.36	0.0993		0.224	0.0933
BH31	0.0479	0.004		0.0147	0.0147		0.312	0.117		0.0418	0.0627
BH69	0.0331	0.004		0.0472	0.00786		0.232	0.0367		0.239	0.0479
BS32	0.00932	0.00469		0.0589	0.0187		0.171	0.0467		0.0885	0.0188
AJ66	0.0325	0.004		0.103	0.0308		1.03	0.183		0.832	0.371
00D277	0.00575	0.00663		0.0237	0.0148		0.042	0.00841		0.0422	0.0422
04P045	0.0187	0.0107		0.0542	0.00637		0.429	0.131		0.299	0.114
99D120	0.0154	0.0112		0.097	0.0435		0.166	0.0713		0.242	0.183
99D139	0.004	0.004		0.0332	0.004		0.0441	0.0441		0.0329	0.0141

## Sheet: Plasma B
Sample ID	Plasma B
4: 15-133	1.46
7: 16-138	0.339
8: 16-144	0.651
1: BE75	1.28
1: BE00	0.208
9: 15-147	0.71
10: 16-040	0
6: BH31	0
5: BH69	0.285
4: BS32	0
2: 15-119	0
1: 15-129	0
3: 15-193	0
6: 16-118	0
