# Supplementary material for: A homologous or variant booster vaccine after Ad26.COV2.S immunization enhances SARS-CoV-2–specific immune responses in rhesus macaques
Source: Sci Transl Med. 2022 Mar 30;14(638):eabm4996. doi: 10.1126/scitranslmed.abm4996 (PMC9802654; doi:10.1126/scitranslmed.abm4996)
Supplement: Supplementary file 3 — Data files S1 to S6 [file scitranslmed.abm4996_data_files_s1_to_s6.zip › scitranslmed.abm4996_data_file_s4.xlsx]

## Sheet: After prime
	wk0	wk2	wk4	wk8	wk16	wk28	wk32
15-133	10	538.333	130	238.333	165	120	110
16-138	11.6667	163.333	21.6667	111.667	57.5	45	100
16-144	10	36.6667	10	10	10	20	10
BE75	20	10	155	255	115	10	40
BE00	10	146.667	10	23.3333	25	22.5	10
15-147	10	10	10	20	15	10	27.5
16-040	10	38.3333	16.6667	13.3333	35	97.5	40
BH31	10	35	10	36.6667	10	12.5	40
BH69	10	143.333	10	60	20	15	87.5
BS32	10	168.333	116.667	61.6667	57.5	90	15
	wk0	wk2	wk4	wk8	wk16	wk28	wk32
AJ08	10	10	60	15	137.5	10	42.5
AJ49	125	130	105	50	120	125	212.5
00D174	30	87.5	20	10	10	30	10
02C069	20	90	445	170	130	20	65
99C225	10	177.5	292.5	102.5	90	10	35
AJ66	65	147.5	42.5	45	42.5	65	25
00D277	10	180	195	15	37.5	10	10
04P045	50	385	195	92.5	147.5	50	90
99D120	10	42.5	75	17.5	40	10	100
99D139	30	55	167.5	92.5	52.5	30	67.5
	wk0	wk2	wk4	wk8	wk16	wk28	wk32
15-119	10	10	10	10	10	10	10
15-129	10	10	10	10	10	10	10
15-193	10	10	10	10	10	10	10
16-118	10	10	10	10	10	10	10

## Sheet: After boost
	wk0						wk2						wk4
	WA/2020	B.1.1.7	B.1.351	P.1			WA/2020	B.1.1.7	B.1.351	P.1			WA/2020	B.1.1.7	B.1.351	P.1
15-133	53	103	60	58			413	550	465	495			293	333	280	278
16-138	95	108	108	83			485	493	498	488			310	313	325	395
16-144	10	28	10	10			110	135	113	93			28	40	23	45
BE75	75	108	43	48			378	485	463	495			470	448	388	405
BE00	28	20	15	10			80	70	103	110			138	143	105	118
AJ08	43	38	20	35			115	148	190	153			185	165	143	128
AJ49	213	205	88	170			680	715	678	703			533	535	495	530
00D174	10	10	10	10			88	135	45	105			78	73	115	43
02C069	65	65	40	45			303	313	323	330			210	225	288	218
99C225	35	45	35	33			85	130	110	108			118	150	108	98
	WA/2020	B.1.1.7	B.1.351	P.1			WA/2020	B.1.1.7	B.1.351	P.1			WA/2020	B.1.1.7	B.1.351	P.1
15-147	10	10	20	10			110	80	88	85			23	20	28	18
16-040	45	28	28	23			210	255	225	250			58	100	95	83
BH31	10	10	10	10			170	235	188	160			100	98	150	60
BH69	10	15	10	10			245	318	273	258			125	183	198	123
BS32	23	38	23	13			400	433	410	350			428	533	395	453
AJ66	25	20	18	30			375	540	498	418			480	505	543	363
00D277	10	35	23	13			60	63	58	73			60	48	75	48
04P045	90	90	38	48			703	740	680	660			768	720	830	750
99D120	100	43	35	60			445	485	510	463			438	428	443	475
99D139	68	48	43	38			225	243	253	198			345	345	320	300
