# Supplementary material for: A homologous or variant booster vaccine after Ad26.COV2.S immunization enhances SARS-CoV-2–specific immune responses in rhesus macaques
Source: Sci Transl Med. 2022 Mar 30;14(638):eabm4996. doi: 10.1126/scitranslmed.abm4996 (PMC9802654; doi:10.1126/scitranslmed.abm4996)
Supplement: Supplementary file 3 — Data files S1 to S6 [file scitranslmed.abm4996_data_files_s1_to_s6.zip › scitranslmed.abm4996_data_file_s5.xlsx]

## Sheet: After prime
D28
NHP ID	WT RBD	B.1.351 RBD	B.1.1.7 RBD	P.1 RBD	WT S	B.1.351 S	B1.1.7 S	P.1 S
15-133	108939	21192	73105	30777	148662	39496	100874	48220
16-138	75089	12765	55771	15257.5	105370	37295	76311	36597.5
16-144	47374	5589	27950	8009	64679	14295	37992	19659.5
BE75	42915	7975.5	31783	12973	65314	22884.5	50515	23040
BE00	17584.5	5161.5	13245.5	7251.5	32875	8508.5	14675	14024
15-147	71709	18258.5	52260.5	29275.5	110724	42151.5	79674	48455.5
16-040	61263	13547	41844.5	21360.5	85172	27344	53722	28224.5
BH31	18646	4628	13318.5	6651.5	22511.5	9741	16234	10081.5
BH69	16694	3440	11590.5	4866.5	20308	6684.5	13231.5	5048
BS32	33902	5036	23356	8009.5	54931	22042.5	40344.5	18610
NHP ID	WT RBD	B.1.351 RBD	B.1.1.7 RBD	P.1 RBD	WT S	B.1.351 S	B1.1.7 S	P.1 S
AJ08	46319.5	4741.5	25276.5	7799.5	70060	23879.5	44948	23761
AJ49	120326	23253	83026	34480	167516	56385.5	109382	59381
00D174	15279	2499.5	9601	4238.5	26108	6560.5	15609.5	9230
02C069	67096	13814.5	46993.5	22615.5	87626.5	27825.5	61749	33272.5
99C225	90692.5	6943	60273	11869.5	96325.5	20925	72279.5	29050
AJ66	77834.5	14164.5	49184.5	22388	117000	37353	81092	47511
00D277	40286.5	7874.5	27920	11964.5	73494.5	27751.5	51968	28493
04P045	98184.5	18137.5	71186	28198.5	143812	41759	107232	51036
99D120	58771.5	9118.5	39826.5	14579.5	64998.5	20777.5	40242.5	22034
99D139	22742	4295.5	14557	6821.5	31211	14370	22025	12885

## Sheet: After boost
wk0												wk2
NHP ID	WT RBD	B.1.351 RBD	B.1.1.7 RBD	P.1 RBD	WT S	B.1.351 S	B1.1.7 S	P.1 S				NHP ID	WT RBD	B.1.351 RBD	B.1.1.7 RBD	P.1 RBD	WT S	B.1.351 S	B1.1.7 S	P.1 S
15-133	6304	1427	5062.5	2001.5	14251	5126.5	9319	6592				15-133	199680	83692.5	170146	52970	507625	237508	372684	223562
16-138	11921.5	4149.5	9492.5	5780.5	21040	12779.5	17335	13586				16-138	95999	55088	73232.5	32761	197225	127075	163241	128228
16-144	39140	12438	29764.5	17443.5	79374.5	41421	61167	40130				16-144	251938	100598	194144	63343.5	609016	317381	503385	315648
BE75	9377	1448.5	7275	2170.5	17991	7455.5	14415	7624.5				BE75	143072	60191	108192	37789	350838	217490	300936	190451
BE00	2554.5	634	1895	930	10739.5	7447.5	7178.5	4773.5				BE00	88222.5	41305	65766.5	27669	282660	141838	194716	153946
15-147	32342.5	7189.5	24555.5	9582.5	45015	21954	39898	22285				15-147	256238	104563	183584	62045	542920	333890	469036	309995
16-040	10182.5	3394.5	7539.5	4842.5	21580	12632	16932	11377.5				16-040	224908	107678	173702	68204	556252	324660	425306	317606
BH31	4719.5	1101.5	3466	1656	8585.5	3355.5	6207.5	5623				BH31	210370	86553	146614	53889	463237	232741	350132	222867
BH69	4874	1636.5	4033.5	2347.5	10963	5104.5	7223	5856				BH69	494925	176819	386542	119142	1.18164e+06	617894	767108	519557
BS32	15511	2779	8293	4162	40221	19658.5	26703.5	29363				BS32	146462	42316.5	68219	25566	346960	229251	225353	170710
AJ08	29110.5	11107.5	23488.5	15730	63435	37367	47231.5	36314.5				AJ08	449301	273164	344628	184936	1.07112e+06	784522	893142	804056
AJ49	29994.5	9966.5	23645	15115	59879	28520	46252.5	28528.5				AJ49	374796	224834	277440	146340	672256	396102	530045	398156
00D174	1593.5	431.5	1208.5	650.5	3750	1668	3031	1940.5				00D174	103596	54331.5	79060	38552	227469	140778	183166	160878
02C069	4270.5	953.5	3245.5	1489.5	8690.5	2599	6431.5	5609				02C069	78786	52408.5	61491	32483	174894	102544	132183	110858
99C225	5319	1291.5	3955	2119	13788.5	7313.5	10575.5	6539.5				99C225	163320	81690.5	123250	55366	411536	237554	337936	285430
AJ66	10789.5	3575	8044	4846.5	21948.5	14885.5	18500	12820				AJ66	378676	249828	282110	160173	875340	562348	693799	620916
00D277	7070	2223	5394.5	3131	17801	10932.5	14278.5	10162				00D277	679174	391520	546890	250726	1.38285e+06	910937	1.24416e+06	1.08076e+06
04P045	22049.5	8414	17195.5	12284.5	63259	31881.5	43254.5	41459.5				04P045	336034	226134	254686	154835	960514	655402	739642	725100
99D120	23880	8264.5	18895.5	11864	51008	31518.5	38906.5	25616				99D120	847054	323803	667066	232780	1.27799e+06	665139	1.09786e+06	834258
99D139	18105	4561.5	13441	6868	32705	18967.5	26198.5	16825.5				99D139	247605	158166	188268	97471	558276	361378	480720	428712
