# Supplementary material for: A homologous or variant booster vaccine after Ad26.COV2.S immunization enhances SARS-CoV-2–specific immune responses in rhesus macaques
Source: Sci Transl Med. 2022 Mar 30;14(638):eabm4996. doi: 10.1126/scitranslmed.abm4996 (PMC9802654; doi:10.1126/scitranslmed.abm4996)
Supplement: Supplementary file 3 — Data files S1 to S6 [file scitranslmed.abm4996_data_files_s1_to_s6.zip › scitranslmed.abm4996_data_file_s6.xlsx]

## Sheet: ADCP
ID	ADCP_D614G Spike	ADCP_Alpha Spike	ADCP_Beta Spike	ADCP_Delta Spike
15-133	16836.1	21159.7	15517.9	20746.4
16-138	17922.2	20399.5	12655.7	18859.4
16-144	18121.3	20948.5	16256	19194.8
BE75	18702.2	20370.6	15112	20227.5
BE00	17556.3	21391.8	14204	18641
AJ08	21831.7	24446.4	15231.4	22144.5
AJ49	22718.1	23811.7	15609.8	26966.7
00D174	19260.6	24034.8	14029.9	20268.1
02C069	20403.3	25928.5	15997.5	24653.4
99C225	18183.2	20026.4	13797.9	16632.6
15-147	19886.5	24846.3	13852.7	13809.9
16-040	18800.2	20433.6	18280.2	17856
BH31	14856.3	17391	11960.3	16040.4
BH69	17377	18540.2	12393.4	16368.4
BS32	18707.9	22826.1	15645.7	20379.7
AJ66	23312.1	23777.9	17839.7	25335.5
00D277	20218.2	23942.5	17491	24123.1
04P045	24773.8	25846.8	18818.8	28305.2
99D120	20516.2	23318.8	17540.7	26208.7
99D139	19728.5	24583.5	16105.5	21869.1

## Sheet: ADCD
ID	ADCD_D614G Spike	ADCD_Alpha Spike	ADCD_Beta Spike	ADCD_Delta Spike
15-133	296112	236373	103227	134708
16-138	254673	341665	213953	233189
16-144	261357	394523	210104	263958
BE75	341795	167173	185224	216729
BE00	165104	210543	106593	103694
AJ08	335217	328184	268872	264693
AJ49	339058	349512	213788	213945
00D174	261627	365541	139309	103714
02C069	601394	528519	320935	327879
99C225	228424	359019	118088
15-147	334115	392620	238117
16-040	230065	231503	170804	56188.3
BH31	277779	158701	214400	176428
BH69	156658	265523	157628	81163
BS32	249644	313807	246636	211974
AJ66	385516	340098	112246	137996
00D277	76311.4	506430	362759	427778
04P045	372697	429135	290749	461660
99D120	160233	417366	128192	232296
99D139	281393	322862	180581	191933
