# Supplementary material for: A homologous or variant booster vaccine after Ad26.COV2.S immunization enhances SARS-CoV-2–specific immune responses in rhesus macaques
Source: Sci Transl Med. 2022 Mar 30;14(638):eabm4996. doi: 10.1126/scitranslmed.abm4996 (PMC9802654; doi:10.1126/scitranslmed.abm4996)
Supplement: Supplementary file 4 — MDAR Reproducibility Checklist [file scitranslmed.abm4996_mdar_reproducibility_checklist.zip]

Archive with 1 entries (1 files):
- scitranslmed.abm4996_mdar_reproducibility_checklist.docx
